# Supplementary material for: Genetic Footprints of Seasonal Fluctuating Selection: A Comparison With Established Selection Forms
Source: Genome Biol Evol. 2026 Apr 2;18(4):evag082. doi: 10.1093/gbe/evag082 (PMC13092345; doi:10.1093/gbe/evag082)
Supplement: evag082_Supplementary_Data [file evag082_supplementary_data.zip]

Archive with 2 entries (2 files):
- SIFinal.pdf
- Supplementary_tables_final.xlsx
