# Supplementary material for: Genetic Footprints of Seasonal Fluctuating Selection: A Comparison With Established Selection Forms
Source: Genome Biol Evol. 2026 Apr 2;18(4):evag082. doi: 10.1093/gbe/evag082 (PMC13092345; doi:10.1093/gbe/evag082)
Supplement: evag082_Supplementary_Data [file evag082_supplementary_data.zip › Supplementary_tables_final.xlsx]

## Sheet: Table 1
s = 0.1, End of summer, central window
Variables	Associated Wilks lambda	p-value of difference	Model coefficient
H2/H1	0.2469	0.001	-9.19169
Nucleotide diversity	0.2057	0.001	-861.041
H1	0.188	0.001	-247.769
H123	0.1696	0.001	139.097
Variance of SFS	0.156	0.001	24.7298
s = 0.1, End of summer, central, adjacent and 250kb window
Variables	Associated Wilks lambda	p-value of difference	Model coefficient
H2/H1 - Central	0.2469	0.001	-8.89542
Nucleotide diversity - Central	0.2057	0.001	-827.431
H1 - Central	0.188	0.001	-260.999
H123 - Central	0.1696	0.001	149.691
Variance of SFS - Central	0.156	0.001	22.7271
Nucleotide diversity - Adjacent	0.152	0.001	-423.762
Variance of SFS - Adjacent	0.1488	0.005	19.1863
s = 0.1, End of summer and winter, central window
Variables	Associated Wilks lambda	p-value of difference	Model coefficient
H2/H1 - Winter	0.2255	0.001	-7.43027
Nucleotide diversity - Summer	0.189	0.001	-21.9452
H1 - Winter	0.1728	0.001	-239.642
H123 - Winter	0.1527	0.001	114.791
Variance of SFS - Summer	0.1408	0.001	-31.99
Nucleotide diversity - Winter	0.1339	0.001	-821.018
H2/H1 - Summer	0.1288	0.001	-3.19689
Variance of SFS - Winter	0.1264	0.01	40.929
Tajima's D - Winter	0.1246	0.05	-1.11569
Skew of SFS - Summer	0.1211	0.001	-1.24432
s = 0.1, Middle and End of Summer, central window
Variables	Associated Wilks lambda	p-value of difference	Model coefficient
H2/H1 - Middle	0.241	0.001	-3.71503
Nucleotide diversity - Middle	0.2026	0.001	-1478.92
Variance of SFS - End	0.1837	0.001	8.49654
H1 - Middle	0.1725	0.001	-115.747
H123 - Middle	0.157	0.001	68.1146
H2/H1 - End	0.14648	0.001	-5.67535
Nucleotide diversity - End	0.143	0.005	628.61
H1 - End	0.141	0.05	-146.727
H123 - End	0.138	0.005	81.2444
Tajima's D - Middle	0.136	0.05	-1.03139
Skew of SFS - Middle	0.1335	0.005	-1.13264
s = 0.5, end of summer, central window
Variables	Associated Wilks lambda	p-value of difference	Model coefficient
H2/H1	0.278	0.001	5.68281
Variance of SFS	0.196	0.001	-18.1651
Nucleotide diversity	0.1474	0.001	-1061.27
H1	0.1218	0.001	95.8254
H123	0.10136	0.001	-209.79
NCD (TF = 0.5)	0.088	0.001	2086.63
Standardised NCD (TF = 0.4)	0.083	0.001	-0.387364
H12	0.079	0.001	190.505
Skew of SFS	0.0767	0.001	-0.310129
Kurtosis of SFS	0.0744	0.001	0.497564
Watterson's theta	0.073	0.01	1982.59
NCD (TF = 0.4)	0.072	0.05	-3332.58
NCD (TF = 0.3)	0.0701	0.001	1229.08
s = 0.5, end of summer, central, adjacent and 250kb window
Variables	Associated Wilks lambda	p-value of difference	Model coefficient
H2/H1 - Central	0.278	0.001	5.69805
Variance of SFS - Central	0.196	0.001	-15.686
Nucleotide diversity - Central	0.1474	0.001	-1494.34
Watterson's theta - Adjacent	0.121	0.001	283.132
H1 - Central	0.1	0.001	94.3198
H123 - Central	0.083	0.001	-197.478
Watterson's theta - 250kb	0.073	0.001	-451.268
NCD (TF = 0.5) - Central	0.065	0.001	2038.5
H2/H1 - Adjacent	0.06	0.001	-0.282245
H12 - Central	0.057	0.001	185.687
Standardised NCD (TF = 0.4) - Central	0.0547	0.001	-14.9462
Skew of SFS - Central	0.0524	0.001	0.25106
Kurtosis of SFS - Central	0.0511	0.005	0.397174
NCD (TF = 0.4) - Central	0.05	0.005	-2391.12
Standardised NCD (TF = 0.3) - Central	0.0486	0.001	8.86025
H123 - Adjacent	0.0477	0.05	-231.452
H12 - Adjacent	0.0466	0.005	252.455
Tajima's D - 250kb	0.0459	0.05	-0.641426
Watterson's theta - Central	0.0452	0.05	2357.91
Standardised NCD (TF = 0.5) - Central	0.0446	0.05	5.96171
s = 0.5, End of summer and winter, central window
Variables	Associated Wilks lambda	p-value of difference	Model coefficient
H2/H1 - Summer	0.2778	0.001	4.2498
H2/H1 - Winter	0.105	0.001	-1.39062
Variance of SFS - Summer	0.771	0.001	-41.5938
Variance of SFS - Winter	0.0418	0.001	24.5353
Watterson's theta - Summer	0.0327	0.001	3732.59
H1 - Summer	0.02846	0.001	42.7597
Tajima's D - Winter	0.025	0.001	-1.58654
Tajima's D - Summer	0.021	0.001	1.41562
H123 - Summer	0.01956	0.001	-147.211
Watterson's theta - Winter	0.01866	0.001	-820.999
NCD (TF = 0.3) - Summer	0.01792	0.001	-144.421
NCD (TF = 0.3) - Winter	0.01667	0.001	-3.55353
Standardised NCD (TF = 0.3) - Winter	0.0161	0.001	0.137989
H12 - Summer	0.0158	0.05	166.604
Standardised NCD (TF = 0.3) - Summer	0.0156	0.05	0.591718
Nucleotide diversity - Winter	0.0154	0.05	-3491.39
Standardised NCD (TF = 0.4) - Summer	0.0149	0.001	-0.744525
Nucleotide diversity - Summer	0.0147	0.05	1214.89
s = 0.5, Middle and End of Summer, central window
Variables	Associated Wilks lambda	p-value of difference	Model coefficient
H2/H1 - End	0.2778	0.001	3.6716
Variance of SFS - End	0.196	0.001	-44.873
Variance of SFS - Middle	0.0804	0.001	11.2497
Watterson's theta - End	0.0629	0.001	672.492
NCD (TF = 0.3) - End	0.0558	0.001	-1.375
H1 - End	0.049	0.001	82.0078
H123 - End	0.044	0.001	-193.56
NCD (TF = 0.4) - Middle	0.04	0.001	-29.9015
H2/H1 - Middle	0.0388	0.001	2.07977
NCD (TF = 0.5) - End	0.0374	0.001	-27.1546
Nucleotide diversity - Middle	0.0333	0.001	-4470.38
Watterson's theta - Middle	0.0321	0.001	1677.78
NCD (TF = 0.3) - Middle	0.0312	0.001	-42.5006
H12 - End	0.03	0.001	192.188
Nucleotide diversity - End	0.0295	0.005	2922.68
Tajimas's D - Middle	0.0291	0.05	0.02166
Tajimas's D - End	0.0287	0.05	0.4446
s = 1, end of summer, central window
Variables	Associated Wilks lambda	p-value of difference	Model coefficient
H123	0.11818	0.001	-87.6208
H2/H1	0.0426	0.001	2.86198
Watterson's theta	0.0166	0.001	823.322
H12	0.0128	0.001	55.7777
Tajima's D	0.0109	0.001	1.03621
Variance of SFS	0.0099	0.001	-0.347489
H1	0.00937	0.001	29.4944
Nucleotide diversity	0.00905	0.001	-117.61
NCD (TF = 0.4)	0.00805	0.001	1085.58
NCD (TF = 0.5)	0.00758	0.001	-808.084
Skew of SFS	0.007307	0.001	1.90363
Kurtosis of SFS	0.00711	0.001	0.116249
NCD (TF = 0.3)	0.0069	0.001	-319.543
s = 1, end of summer, central, adjacent and 250kb window
Variables	Associated Wilks lambda	p-value of difference	Model coefficient
H123 - Central	0.11818	0.001	-81.1623
H2/H1 - Central	0.042669	0.001	1.72444
Watterson's theta - Central	0.01662	0.001	-55.8865
Watterson's theta - Adjacent	0.010235	0.001	42.9518
H12 - Central	0.00787	0.001	56.3576
Watterson's theta - 250kb	0.00608	0.001	-352.926
Tajima's D - Central	0.005259	0.001	1.08963
Variance of SFS - Central	0.00474	0.001	2.76798
H1 - Central	0.00447	0.001	24.0299
H2/H1 - Adjacent	0.00432	0.001	2.13666
Standardised NCD (TF = 0.3) - Central	0.00419	0.001	0.614002
NCD (TF = 0.3) - Central	0.00393	0.001	-307.864
Nucleotide diversity - Central	0.00378	0.001	603.184
NCD (TF = 0.5) - Central	0.00362	0.001	-570.934
Skew of SFS - Central	0.0035	0.001	2.1285
Kurtosis of SFS - Central	0.0034	0.001	0.0865854
NCD (TF = 0.4) - Central	0.00318	0.001	756.302
H1 - 250kb	0.00322	0.05	-98.5333
H123 - Adjacent	0.00317	0.05	-34.575
H1 - Adjacent	0.00303	0.001	49.1536
NCD (TF = 0.3) - Adjacent	0.00298	0.01	-15.2179
Kurtosis of SFS - Adjacent	0.00293	0.05	0.116032
s = 1, End of summer and winter, central window
Variables	Associated Wilks lambda	p-value of difference	Model coefficient
H123 - Summer	0.1181	0.001	-63.5033
H2/H1 - Winter	0.0325	0.001	-1.16563
Watterson's theta - Summer	0.01275	0.001	3848.77
H2/H1 - Summer	0.00858	0.001	4.60612
H12 - Summer	0.00669	0.001	40.0038
NCD (TF = 0.3) - Winter	0.00567	0.001	-87.1736
Watterson's theta - Winter	0.004908	0.001	-4441.62
NCD (TF = 0.4) - Summer	0.0033	0.005	-223.001
Standardised NCD (TF = 0.4) - Winter	0.00287	0.001	1.61468
Nucleotide diversity - Summer	0.0026	0.001	912.585
Variance of SFS - Winter	0.0024	0.001	6.19699
H1 - Summer	0.00227	0.001	33.0149
H1 - Winter	0.00213	0.001	15.9302
H123 - Winter	0.00199	0.001	-77.6639
Standardised NCD (TF = 0.3) - Summer	0.00193	0.01	0.544722
Tajima's D - Winter	0.00189	0.001	0.327977
H12 - Winter	0.00186	0.05	111.088
Kurtosis of SFS - Summer	0.00183	0.05	0.437884
Kurtosis of SFS - Winter	0.0018	0.05	-0.255582
Nucleotide diversity - Winter	0.00178	0.05	-230.094
s = 1, Middle and End of Summer, central window
Variables	Associated Wilks lambda	p-value of difference	Model coefficient
H123 - End	0.11818	0.001	-59.7763
H2/H1 - Middle	0.0424	0.001	1.09486
Watterson's theta - End	0.01657	0.001	1736.22
H12 - End	0.012448	0.001	64.7376
Tajima's D - End	0.010609	0.001	0.534609
Nucelotide Diversity - Middle	0.00844	0.001	-4616.6
Standardised NCD (TF = 0.5) - End	0.006311	0.001	0.676477
H123 - Middle	0.00549	0.001	-62.5168
H1 - Middle	0.004855	0.001	53.9095
NCD (TF = 0.5) - End	0.00439	0.001	-149.876
Kurtosis of SFS - End	0.00409	0.001	0.640857
H2H1 - End	0.00392	0.001	0.975135
Kurtosis of SFS - Middle	0.00377	0.001	-0.414894
Nucelotide Diversity - End	0.00364	0.005	3319.55
NCD (TF = 0.3) - Middle	0.00355	0.005	-5.09158
